# Supplementary material for: Preparation of Carbon Dots@r-GO Nanocomposite with an Enhanced Pseudo-Capacitance
Source: Molecules. 2023 Jan 5;28(2):541. doi: 10.3390/molecules28020541 (PMC9865864; doi:10.3390/molecules28020541)
Supplement: Supplementary file 1 [file molecules-28-00541-s001.zip]

Archive with 1 entries (1 files):
- molecules-2145795-supplementary.pdf
